# Supplementary material for: Structures of Tetrahymena thermophila respiratory megacomplexes on the tubular mitochondrial cristae
Source: Nat Commun. 2023 May 29;14:2542. doi: 10.1038/s41467-023-38158-5 (PMC10227065; doi:10.1038/s41467-023-38158-5)
Supplement: Supplementary file 4 — Dataset 1 [file 41467_2023_38158_MOESM4_ESM.xlsx]

## Sheet: Supplementary Data 1
Supplementary Data 1: Tt-MC IV2+(I+III2+II)2 model summary
Subunit	Uniprot ID/ Gene ID	Uniprot Annotation	Chain ID	Mito/Nuclear encoded	# Total residues	Atomic Residues	% Atomic	TMH	Ligands	Lipids	Notes
CI Peripheral arm core subunits
NDUV1	Q23KE4	NADH dehydrogenase [ubiquinone] flavoprotein 1, mitochondrial	V1, v1	Nuclear	474	30-471	0.932	0	1×4Fe4S, 1×FMN
NDUV2	I7MEP0	NADH-ubiquinone oxidoreductase 24 kDa subunit	V2, v2	Nuclear	274	26-256	0.843	0	1×2Fe2S
NDUS1	Q23KA9	NADH-ubiquinone oxidoreductase 75 kDa subunit	S1, s1	Nuclear	718	30-718	0.96	0	1×2Fe2S, 2×4Fe4S
NDUS2	Q951B1	NADH dehydrogenase subunit 7	S2, s2	Nuclear	442	1-442	1	0
NDUS3	Q950Z4	NADH dehydrogenase subunit 9	S3, s3	Nuclear	198	1-198	1	0
NDUS7	Q951B4	NADH dehydrogenase subunit 10	S7, s7	Nuclear	162	2-162	0.994	0	1×4Fe4S	1×CDL
NDUS8	I7MDW5	NADH-ubiquinone oxidoreductase 1, chain, putative	S8, s8	Nuclear	236	19-236	0.924	0	2×4Fe4S	1×3PE
CI Membrane arm core subunits
ND1a	Q950Y3	NADH-ubiquinone oxidoreductase chain 1	N1, n1	Mito	284	2-284	0.996	5		1×PC1
ND1b	NP_149380	NADH dehydrogenase subunit 1	1B, 1b	Mito	59	1-59	1	2
ND2a	Q951A3	Ymf65	N2, n2	Mito	360	1-360	1	10		1×3PE
ND2b	Q951B2	NADH dehydrogenase subunit 2	2B, 2b	Mito	178	1-178	1	4		1×CDL
ND3	Q950Z7	NADH-ubiquinone oxidoreductase chain 3	N3, n3	Mito	121	1-120	1	3		1×PC1
ND4	Q950X9	NADH-ubiquinone oxidoreductase chain 4	N4, n4	Mito	505	1-505	1	14		2×3PE, 1×PC1
ND4L	Q950Z5	Ymf58	4L, 4l	Mito	116	1-116	1	3
ND5a	Q950Z0	NADH dehydrogenase subunit 5	N5, n5	Mito	750	42-750	0.945	16		3×PC1, 2×CDL, 1×3PE
ND5b	Q951C2	Ymf57	5B, 5b	Mito	100	1-100	1	1	1×U10
ND6	Q950Y2	Ymf62	N6, n6	Mito	255	1-255	1	5		2×PC1
CI Peripheral arm accessory subunits
NDUA2	I7MA77	Ribosomal protein L51/S25/CI-B8 domain protein	A2, a2	Nuclear	103	2-99	0.951	0
NDUA5	Q23ND5	ETC complex I subunit motif protein	A5, a5	Nuclear	206	40-194	0.752	0
NDUA6	I7M2Y3	NADH dehydrogenase, putative	A6, a6	Nuclear	172	1-172	1	0
NDUA7	I7MIJ7	Uncharacterized protein	A7, a7	Nuclear	282	1-282	1	0
NDUA9	I7MLH2	NAD-dependent epimerase/dehydratase family protein	A9, a9	Nuclear	362	23-362	0.939	0	1×NDP	1×CDL
NDUA12	A4VDQ6	NADH dehydrogenase [ubiquinone] 1 alpha subcomplex subunit 12	AL, al	Nuclear	194	2-194	0.995	0		1×CDL
NDUS4	I7MK61	NADH dehydrogenase [ubiquinone] iron-sulfur protein 4, mitochondrial	S4, s4	Nuclear	185	1-182	0.984	0
NDUS6	I7MK02	Zinc-finger protein	S6, s6	Nuclear	132	36-127	0.697	0	1×Zn2+
NDUTT1	Q22E24	Lipid-A-disaccharide synthase	T1, t1	Nuclear	516	14-515	0.973	0		2×PC1, 1×CDL
NDUTT2	Q24HK5	Acyl-CoA synthetase (AMP-forming)/AMP-acid ligase II	T2, t2	Nuclear	333	20-298	0.838	0
NDUTT15	TTHERM_637389	Hypothetical protein	TF, tf	Nuclear	236	19-234	0.915	0			Translation change: 3′-5′, frame 1
CI Membrane arm accessory subunits
NDUA1	I7MI60	Transmembrane protein, putative	A1, a1	Nuclear	94	2-94	0.989	1		1×CDL
NDUA3	I7M9B3	Transmembrane protein, putative	A3, a3	Nuclear	135	7-135	0.956	3		1×3PE
NDUA8	I7MMF4	Uncharacterized protein	A8, a8	Nuclear	238	107-238	0.555	0
NDUA11	Q24F24	Transmembrane protein, putative	AN, an	Nuclear	231	1-231	1	4		3×3PE, 1×CDL, 1×PC1
NDUA13	I7M2U4	Uncharacterized protein	AM, am	Nuclear	175	16-175	0.914	1		1×PC1, 1×CDL
NDUB2	I7MG29	Uncharacterized protein	B2, b2	Nuclear	126	6-125	0.952	1		1×PC1
NDUB3	A4VD20	Transmembrane protein, putative	B3, b3	Nuclear	83	12-80	0.831	1		1×CDL
NDUB4*	TTHERM_614679	Transmembrane protein, putative	B4, b4	Nuclear	147	33-147	0.782	1		2×3PE, 1×CDL, 2×PC1	Translation change: 5′-3′, frame 3
NDUB6	Q231G0	Uncharacterized protein	B6, b6	Nuclear	129	60-129	0.543	1		1×PC1, 1×T7X
NDUB7	I7MIM0	Uncharacterized protein	B7, b7	Nuclear	120	5-120	0.967	0
NDUB8	I7M855	Uncharacterized protein	B8, b8	Nuclear	207	26-200	0.845	1	1×ADP	1×3PE, 2×CDL
NDUB9	Q233X7	Uncharacterized protein	B9, b9	Nuclear	189	1-188	0.995	0
NDUB10	Q23KG0	Uncharacterized protein	BL, bl	Nuclear	188	2-176	0.931	0
NDUB11	Q22Z32	Transmembrane protein, putative	BM, bm	Nuclear	214	48-211	0.766	1		1×CDL
NDUC2	Q22W63	Uncharacterized protein	C4, c4	Nuclear	102	1-102	1	1		1×CDL, 1×3PE, 1×PC1
NDUAB1-α	Q22XT6	Acyl carrier protein	AB, ab	Nuclear	138	27-138	0.812	0	1×ZMP
NDUAB1-β	I7MD12	Acyl carrier protein	AC, ac	Nuclear	133	36-133	0.734	0
NDUS5	W7X4R4	GRAM domain protein	S5, s5	Nuclear	94	2-94	0.989	0
NDUX1	I7LT42	NADH-ubiquinone oxidoreductase complex I, 21 kDa subunit	X1, x1	Nuclear	150	2-150	0.993	2
NDUFX	Q22W11	2 iron, 2 sulfur cluster-binding protein	FX, fx	Nuclear	172	27-172	0.849	0	1×2Fe2S
NDUCA1	Q22XU5	Gamma-carbonic anhydrase	G1, g1	Nuclear	257	29-257	0.891	0
NDUCA2	I7M6S0	Gamma-carbonic anhydrase	G2, g2	Nuclear	233	1-230	0.987	0		1×3PE
NDUCA3	I7M8Q7	Transcription factor apfi protein, putative	G3, g3	Nuclear	346	1-346	1	0
NDUTT3	I7LUQ4	Uncharacterized protein	T3, t3	Nuclear	311	2-311	0.997	0
NDUTT4	I7MIE0	Uncharacterized protein	T4, t4	Nuclear	212	15-212	0.934	2		1×3PE, 1×PC1
NDUTT5	I7LT77	Transmembrane protein, putative	T5, t5	Nuclear	205	58-198	0.688	2
NDUTT6	I7M1N8	Uncharacterized protein	T6, t6	Nuclear	144	36-144	0.757	0
NDUTT7	Q22HE4	Transmembrane protein, putative	T7, t7	Nuclear	143	2-143	0.993	2		1×CDL
NDUTT8	Q22SC4	Uncharacterized protein	T8, t8	Nuclear	135	5-135	0.97	1		1×3PE
NDUTT9	Q23B10	Uncharacterized protein	T9, t9	Nuclear	136	1-132	0.971	0
NDUTT10	I7MAF0	Uncharacterized protein	TA, ta	Nuclear	127	26-127	0.803	1		1×3PE
NDUTT11	Q22T55	Transmembrane protein, putative	TB, tb	Nuclear	113	18-113	0.85	1
NDUTT12	Q22E95	Uncharacterized protein	TC, tc	Nuclear	93	2-93	0.989	1		2×PC1, 1×CDL
NDUTT13	Q22DC2	Transmembrane protein, putative	TD, td	Nuclear	73	2-73	0.986	1		2×CDL
NDUTT14	I7MIK1	Transmembrane protein, putative	TE, te	Nuclear	71	21-71	0.718	0		1×PC1
NDUTT16	TTHERM_1243407	Transmembrane protein, putative	TG, tg	Nuclear	135	2-135	0.993	1			Translation change: 3′-5′, frame 1
NDUTT17	TTHERM_532499	Transmembrane protein, putative	TH, th	Nuclear	124	1-124	1	2		1×CDL	Translation change: 3′-5′, frame 2
NDUJ1	Q22DR7	DnaJ domain protein	J1, j1	Nuclear	317	20-53/67-98/113-311	0.836	1		1×PC1
NDUTX	Q22AI5	Thioredoxin	TX, tx	Nuclear	166	23-166	0.867	0
NDUPH1	Q24C39	Transmembrane protein, putative	P1, p1	Nuclear	251	22-251	0.916	2		1×PC1, 2×CDL
NDUPH2	Q23KE0	Uncharacterized protein	P2, p2	Nuclear	189	23-189	0.884	0		1×CDL
CIII
MPP-alpha	I7MJ25	Putative M16 family peptidase	QA, qA	Nuclear	482	22-275/283-482	0.942	0
MPP-beta	I7MGU2	Inactive Peptidase M16 domain protein	QB, qB	Nuclear	513	34-513	0.936	0		1×CDL, 2×PC1
COB	Q950Z1	Apocytochrome b	QC, qC	Mito	426	1-426	1	8	2×b-heme, 3×U10	2×CDL, 2×PC1
CYC1	Q24IM5	Cytochrome protein c1	QD, qD	Mito	319	25-319	0.925	1	1× c-heme
UQCRSF1	I7MIC7	Rieske iron-sulfur protein, ubiquinol-cytochrome C reductase iron-sulfur subunit	QE, qE	Mito	269	25-165/181 -269	0.855	1	1×2Fe2S	2×PC1
UQCRH	Q22AX2	Ubiquinol-cytochrome C reductase hinge protein	QF, qF	Nuclear	90	2-90	0.989	0
UQCRB	Q23F81	Uncharacterized protein	QG, qG	Nuclear	328	2-328	0.997	0		1×PC1, 1×CDL
UQCRQ	I7M484	Putative transmembrane protein	QH, qH	Nuclear	130	1-129	0.992	1		2×CDL
UQCR9	I7MM45	Putative transmembrane protein	QI, qI	Nuclear	119	2-115	0.958	1		1×CDL
UQCR10	I7MFL6	Putative transmembrane protein	QJ, qJ	Nuclear	62	1-56	0.903	1
UQCRTT2	EV837551.1	-	QL, qL	Nuclear	41	1-32	0.78	0			Translation change: 5′-3′, frame 2
Unassigned poly-ala	n.a.	n.a.	QM,qM	n.a.	n.a.	n.a.	-	0			Poly-Ala: 1-17
MPP-alpha	I7MJ25	Putative M16 family peptidase	Qa, qa	Nuclear	482	22-275/283-482	0.942	0
MPP-beta	I7MGU2	Inactive Peptidase M16 domain protein	Qb, qb	Nuclear	513	34-513	0.936	0		1× CDL, 2×PC1
COB	Q950Z1	Apocytochrome b	Qc, qc	Mito	426	1-425	0.998	8	2×b-heme, 2× U10	3×CDL, 2×PC1
CYC1	Q24IM5	Cytochrome protein c1	Qd, qd	Mito	319	25-319	0.925	1	1× c-heme
UQCRSF1	I7MIC7	Rieske iron-sulfur protein, ubiquinol-cytochrome C reductase iron-sulfur subunit	Qe, qe	Mito	269	36-165/181 -269	0.814	1	1× 2Fe2S	2×PC1
UQCRH	Q22AX2	Ubiquinol-cytochrome C reductase hinge protein	Qf, qf	Nuclear	90	8-87	0.889	0
UQCRB	Q23F81	Uncharacterized protein	Qg, qg	Nuclear	328	3-328	0.994	0		2×PC1, 1× CDL
UQCRQ	I7M484	Putative transmembrane protein	Qh, qh	Nuclear	130	1-129	0.992	1		1×PX2
UQCR9	I7MM45	Putative transmembrane protein	Qi, qi	Nuclear	119	2-115	0.958	1		1× CDL, 1×PC1
UQCR10	I7MFL6	Putative transmembrane protein	Qj, qj	Nuclear	62	1-58	0.935	1		1×PC1
UQCRTT2	EV837551.1	-	Ql, ql	Nuclear	41	1-32	0.78	0			Translation change: 5′-3′, frame 3
Unassigned poly-ala	n.a.	n.a.	Qm, qm	n.a.	n.a.	n.a.	-	0			Poly-Ala: 1-17
CIV
CIV Core subunits
COXI	Q950Y4	cytochrome c oxidase subunit 1	C1, c1	Mito	688	14-687	0.98	12	2×a-heme, 1×CuB, 1×Mg2+	3×PC1, 2×CDL
COXII	Q950Y9	cytochrome c oxidase subunit 2	C2, c2	Mito	604	1-432, 438-604	0.992	2	2×CuA	1×PC1
COXIII	Q950Y6	ymf68	C3, c3	Mito	594	13-594	0.98	7		7×PC1, 2×CDL
CIV Conserved subunits
COX5B	Q23FF5	Cytochrome C oxidase subunit Vb protein	VB, vb	Nuclear	637	63-617	0.871	0	1× Zn2+	1×3PE, 2×CDL	phospho-T387 and -S520
COX6A	W7XCY5	Transmembrane protein, putative	6A, 6a	Nuclear	130	1-126	0.969	1		1×CDL
COX6B	Q24I72	Uncharacterized protein	6B, 6b	Nuclear	230	9-230	0.965	0
COX6C	Q23DS4	Transmembrane protein, putative	6C, 6c	Nuclear	103	1-101	0.981	1		1×PC1, 1×CDL
COX7A	I7MGF9	Transmembrane protein, putative	7A, 7a	Nuclear	133	1-133	1	1		2×CDL
COX7C	W7X287	Uncharacterized protein	7C, 7c	Nuclear	236	26-236	0.894	1		1×PC1, 2×CDL	phospho-S120
CIV Specific subunits
COX6BL	I7LVX0	Uncharacterized protein	6L, 6l	Nuclear	88	1-77	0.875	0
COX17L	Q22CI1	CTF/NF-I domain-containing protein	7L, 7l	Nuclear	990	860-990	0.132	0
COXMC1	A4VDV3	Oxoglutarate/malate translocator protein, putative	M1, m1	Nuclear	346	1-346	1	6		2×CDL, 3×PC1
COXMC2	Q23M99	2-oxoglutarate/malate carrier protein	M2, m2	Nuclear	318	1-318	1	6		3×PC1, 4×CDL, 1×P5S, 1×3PE
COXMC3	Q22ZA6	Carrier protein	M3, m3	Nuclear	330	2-330	0.997	6		2×CDL, 1×3PE, 1×PC1
COXTIM1	W7X3D6	Tim10/DDP family zinc finger protein	1T, 1t	Nuclear	72	3-72	0.972	0
COXTIM2	W7XDM6	Uncharacterized protein	2T, 2t	Nuclear	72	3-72	0.972	0
COXTIM3	Q231A8	Uncharacterized protein	3T,3 t	Nuclear	93	1-83	0.892	0
COXTIM4	Q22A35	Uncharacterized protein	4T, 4t	Nuclear	68	1-57	0.838	0
COXTIM5	Q22N23	Uncharacterized protein	5T, 5t	Nuclear	81	3-64	0.765	0
COXTIM6	Q233U0	Uncharacterized protein	6T,6 t	Nuclear	72	1-70	0.972	0
COXBP	Q22RF2	Chromosome condensation regulator RCC1 repeat protein	BP, bp	Nuclear	462	82-462	0.825	0			historical version 2 of uniprot entry
COXFS	I7M8P0	Iron-binding zinc finger CDGSH type protein	FS, fs	Nuclear	188	1-188	1	1	2×2Fe2S	2×CDL, 1×3PE, 1×PC1
COXAC	Q24C97	Uncharacterized protein	4A, 4a	Nuclear	127	28-127	0.787	0
CIV Mitochondrial encoded subunits
Ymf67	Q950Y7	Ymf67	Y7, y7	Mito	453	103-209, 218-453	0.757	2		1×CDL
Ymf70	Q950Y0	Ymf70	Y0, y0	Mito	89	1-89	1	1		1×CDL, 1×PC1
Ymf75	Q951A7	Ymf75	Y5, y5	Mito	190	1-190	1	0	1× b-heme	1×CDL, 1×3PE, 1×PX2
CIV Tetrahymena-specific subunits
COXTT1	Q22PJ5	Transmembrane protein, putative	A, a	Nuclear	490	33-481	0.916	2		2×PC1, 1×CDL
COXTT2	Q22FX8	Protein phosphatase 2C, putative	B, b	Nuclear	473	19-173/179-216/237-471	0.905	0		1×CDL
COXTT3	TTHERM_302101	Hypothetical protein	C, c	Nuclear	212	10-212	0.58	0			Translation change: 3′-5′ in frame 2
COXTT4	I7M1Q4	SURF1-like protein	D, d	Nuclear	402	112-400	0.719	2		1×PC1
COXTT5	Q23DP7	TraB family protein	E, e	Nuclear	385	1-384	0.997	0		4×CDL, 3×PC1, 1×3PE
COXTT6	Q23DG8	Transmembrane protein, putative	F, f	Nuclear	348	106-348	0.698	2		1×CDL
COXTT7	Q23DZ5	Uncharacterized protein	G, g	Nuclear	318	26-318	0.921	0
COXTT8	I7LTZ4	SURF1-like protein	H, h	Nuclear	318	19-316	0.937	2
COXTT9	I7LY65	Uncharacterized protein	I, i	Nuclear	252	21-251	0.917	0		3×CDL, 4×PC1, 1×3PE
COXTT10	I7MD70	Uncharacterized protein	J, j	Nuclear	234	48-234	0.799	2		1×PC1, 1×CDL
COXTT11	W7X4J9	Uncharacterized protein	K, k	Nuclear	231	24-231	0.9	0		1×CDL
COXTT12	I7M3P9	Uncharacterized protein	L, l	Nuclear	222	29-222	0.874	2		1×CDL
COXTT13	W7WZP1	Transmembrane protein, putative	M, m	Nuclear	220	2-220	0.995	1	1×Zn2+	6×PC1, 5×CDL, 1×3PE
COXTT14	I7LZX8	Transmembrane protein, putative	N, n	Nuclear	210	5-210	0.981	2		2×PC1, 2×CDL
COXTT15	Q23F08	Uncharacterized protein	O, o	Nuclear	193	65-193	0.668	0
COXTT16	I7M8Y9	Uncharacterized protein	P, p	Nuclear	175	1-175	1	0
COXTT17	Q23D87	Transmembrane protein, putative	Q, q	Nuclear	173	1-173	1	2		1×CDL
COXTT18	I7MKT6	Uncharacterized protein	R, r	Nuclear	173	2-173	0.994	2		1×CDL, 1×PX2
COXTT19	Q230X6	Uncharacterized protein	S, s	Nuclear	170	2-170	0.994	0
COXTT20	Q23VY4	Transmembrane protein, putative	T, t	Nuclear	158	2-157	0.987	2		6×CDL
COXTT21	Q22DP8	Transmembrane protein, putative	U, u	Nuclear	154	2-154	0.994	2		1×CDL
COXTT22	I7MFV5	Uncharacterized protein	V, v	Nuclear	149	4-149	0.98	1		2×CDL, 1×PC1
COXTT23	Q23TE5	Transmembrane protein, putative	W, w	Nuclear	124	2-124	0.992	1		1×PC1
COXTT24	Q22W32	Transmembrane protein, putative	X, x	Nuclear	122	1-122	1	2
COXTT25	I7M9E7	Uncharacterized protein	Y, y	Nuclear	105	1-105	1	0
COXTT26	I7LTF1	Uncharacterized protein	Z, z	Nuclear	90	4-90	0.967	0		1×CDL
COXTT28	TTHERM_ 000933397	Hypothetical protein	Z1, z1	Nuclear	100	4-100	0.97	2			Translation change: 5′-3′, frame 2
Chain U1	-	-	U1, u1	-	-	5-96	-	0		1×CDL
Chain U2	-	-	U2, u2	-	-	1-17	-	0			Poly-Ala: 1-17
CII Conserved subunits
SDHA	Q23DI3	Succinate dehydrogenase [ubiquinone] flavoprotein subunit, mitochondrial	SA, sa	Nuclear	636	38-636	0.942	0	1×FAD, 1×4Fe4S, 1×3Fe4S, 1×2Fe2S, 1×UQ
SDHB	I7M403	Succinate dehydrogenase (quinone)	SB, sb	Nuclear	312	34-312	0.894	0
SDHC	Q23RH8	Uncharacterized protein	SC, sc	Nuclear	60	2-59	0.967	1		2×CDL
SDHD	AF396436.1 (mt- genome sequence)	-	SD, sd	Mito	44	1-44	1	1		2×CDL	Gene between ymf66 and ymf76 Translation: 3′-5′ in frame 2
CII Specific subunits
SDHTT1	Q24I09	Uncharacterized protein	2E, 2e	Nuclear	322	2-322	0.997	0	1× c-heme
SDHTT2	Q248F8	Transmembrane protein, putative	2F, 2f	Nuclear	296	79-295	0.733	2		2×PC1, 1×3PE
SDHTT3	I7MEX7	Uncharacterized protein	2G, 2g	Nuclear	198	1-198	1	0		1×CDL, 1×PC1
SDHTT4	I7LX66	Diphthamide synthesis protein	2H, 2h	Nuclear	195	85-174/183-194	0.523	0
SDHTT5	Q22YL0	Uncharacterized protein	2I, 2i	Nuclear	114	1-114	1	1
SDHTT6	Q23S01	Transmembrane protein, putative	2J, 2j	Nuclear	103	2-103	0.99	1		1×PC1, 2×CDL
SDHTT7	Q24CW6	Transmembrane protein, putative	2K, 2k	Nuclear	93	1-93	1	1		1×PC1
SDHTT8	W7XBF5	Uncharacterized protein	2L, 2l	Nuclear	89	2-84	0.933	1
SDHTT9	Q22HD6	Transmembrane protein, putative	2M, 2m	Nuclear	76	2-76	0.987	1
SDHTT10	W7XF00	Transmembrane protein, putative	2N, 2n	Nuclear	62	1-61	0.984	1
SDHTT11	DY684362.1(EST,mRNA sequence)	-	2O, 2o	Nuclear	46	4-45	0.913	1			Translation change: 3′-5′, frame 1
